# Supplementary material for: A Single Amino Acid Substitution in Porcine Reproductive and Respiratory Syndrome Virus Glycoprotein 2 Significantly Impairs Its Infectivity in Macrophages
Source: Viruses. 2022 Dec 18;14(12):2822. doi: 10.3390/v14122822 (PMC9781675; doi:10.3390/v14122822)
Supplement: Supplementary file 1 [file viruses-14-02822-s001.zip]

Archive with 1 entries (1 files):
- viruses-2070947-supplementary.pdf
